# Supplementary material for: Soil carbon and nitrogen data during eight years of cover crop and compost treatments in organic vegetable production
Source: Data Brief. 2020 Nov 1;33:106481. doi: 10.1016/j.dib.2020.106481 (PMC7683325; doi:10.1016/j.dib.2020.106481)
Supplement: Supplementary file 1 [file mmc1.zip]

Archive with 1 entries (1 files):
- White_Data in Brief_Supplemental/White_Data in Brief_Supplemental Tables.xlsx
